# Supplementary material for: A Heterozygous Novel Mutation in TFAP2A Gene Causes Atypical Branchio-Oculo-Facial Syndrome With Isolated Coloboma of Choroid: A Case Report
Source: Front Pediatr. 2020 Jul 17;8:380. doi: 10.3389/fped.2020.00380 (PMC7379893; doi:10.3389/fped.2020.00380)
Supplement: Supplementary file 1 [file Table_1.XLSX]

## Sheet: Sheet1
Table S1. The list of 776 genes analyzed in this study.
OMIM	Disease	Gene
258501	Optic Atrophy plus Syndrome	OPA3
614438	Autosomal Recessive Cutis Laxa type 3B	PYCR1
607016	Scheie Syndrome	IDUA
253200	Mucopolysaccharidosis type VI	ARSB
269880	SHORT Syndrome	PIK3R1
245600	Autosomal Recessive Larsen Syndrome	B3GAT3
302960	X-linked chondrodysplasia punctata 2	EBP
156550	Kniest dysplasia	COL2A1
162200	Neurofibromatosis 1	NF1
214100	Peroxisome biogenesis disorder 1A	PEX1
154700	Marfan Syndrome	FBN1
236200	Homocystinuria Caused by Cystathionine Beta-Synthase Deficiency	CBS
277600	Weill-Marchesani Syndrome 1	ADAMTS10
614819	Weill-Marchesani Syndrome 3	LTBP2
616439	Frontotemporal dementia and/or amyotrophic lateral sclerosis 4	TBK1
225400	Ehlers-Danlos Syndrome, type VI;	PLOD1
601776	Ehlers-Danlos Syndrome, Musculocontractural type 1	CHST14
604563	Charcot-Marie-Tooth disease type 4B2	SBF2
613150	Congenital Muscular Dystrophy-Dystroglycanopathy with Brain and Eye Anomalies type A 2	POMT2
614643	Congenital Muscular Dystrophy-Dystroglycanopathy with Brain and Eye Anomalies type A 7	ISPD
616680	Autosomal Recessive Spastic paraplegia 75	MAG
209900	Bardet-Biedl Syndrome 1	BBS1
164200	Oculodentodigital Dysplasia	GJA1
300166	Syndromic Microphthalmia 2	BCOR
616681	Primary Autosomal Recessive Microcephaly 16	ANKLE2
610042	Cortical Dysplasia-Focal Epilepsy Syndrome	CNTNAP2
607595	Brain Small-Vessel Disease with Hemorrhage	COL4A1
109400	Nevoid Basal Cell Carcinoma Syndrome	PTCH1
261540	Peters Plus Syndrome	B3GLCT
268400	Rothmund-Thomson Syndrome	RECQL4
143200	VCAN-Related Vitreoretinopathy	VCAN
309000	Lowe Syndrome	OCRL
180500	Axenfeld-Rieger syndrome, type 1	PITX2
602482	Axenfeld-Rieger Syndrome, Type 3	FOXC1
186580	Blau syndrome	NOD2
267750	Knobloch Syndrome Type I	COL18A1
604841	Stickler Syndrome 2	COL11A1
184840	Stickler Syndrome 3	COL11A2
614134	Stickler Syndrome 4	COL9A1
614284	Stickler Syndrome 5	COL9A2
613194	Retinitis pigmentosa 50	BEST1
165500	Optic Atrophy Type 1	OPA1
106210	Aniridia 1	PAX6
617141	Aniridia 2	ELP4
613077	Progressive External Ophthalmoplegia with Mitochondrial DNA Deletions, Autosomal Dominant 5	RRM2B
116600	Cataract 6, multiple types	EPHA2
604219	Cataract 9, multiple types	CRYAA
610623	Cataract 11, multiple types	PITX3
610202	Cataract 21, multiple types	MAF
609741	Cataract 22	CRYBB3
613887	Cataract 36	TDRD7
614691	Cataract 38	AGK
302200	Cataract 40	NHS
116400	Cataract 41	WFS1
115900	Cataract 42	CRYBA2
610256	Congenital Primary Aphakia	FOXE3
610048	Congenital Stromal Corneal Dystrophy	DCN
180849	Rubinstein-Taybi Syndrome 1	CREBBP
137750	Primary Open Angle Glaucoma 1A	MYOC
137760	Primary Open Angle Glaucoma 1E	OPTN
613100	Primary Open Angle Glaucoma 1O	NTF4
609887	Primary Open Angle Glaucoma 1G	WDR36
231300	Primary Open Angle Glaucoma 3A	CYP1B1
603383	Open Angle Glaucoma 1F	ASB10
161200	Nail-Patella Syndrome	LMX1B
251450	Desbuquois Dysplasia 1	CANT1
225200	Ectopia Lentis et pupillae	ADAMTSL4
249420	Frank-ter Haar Syndrome	SH3PXD2B
604278	Proximal Renal Tubular Acidosis with Ocular Abnormalities	SLC4A4
235510	Hennekam Lymphangiectasia-Lymphedema Syndrome	CCBE1
309300	Megalocornea	CHRDL1
615663	Warburg Micro Syndrome 4	TBC1D20
613195	Weill-Marchesani-Like Syndrome	ADAMTS17
257920	3MC Syndrome 1	MASP1
603671	Acromelic Frontonasal Dysostosis	ZSWIM6
177650	Exfoliation Syndrome	LOXL1
230740	GAPO Syndrome	ANTXR1
212550	Optic disc anomalies with retinal and/or macular dystrophy	SIX6
221900	Autosomal Recessive Persistent Hyperplastic Primary Vitreous	ATOH7
182250	Singleton-Merten syndrome 1	IFIH1
616298	Singleton-Merten syndrome 2	DDX58
611543	Cavitary Optic Disc Anomalies	MMP19
610199	Neonatal Diabetes Mellitus with Congenital Hypothyroidism	GLIS3
617272	Glaucoma 3, primary congenital, E	TEK
605249	Sebastian Syndrome	MYH9
0	Neuronal Ceroid-Lipofuscinoses 3	CLN3
236670	Congenital Muscular Dystrophy-Dystroglycanopathy with Brain and Eye Anomalies type A1	POMT1
253280	Congenital Muscular Dystrophy-Dystroglycanopathy with Brain and Eye Anomalies type A 3	POMGNT1
616538	Congenital Muscular Dystrophy-Dystroglycanopathy with Brain and Eye Anomalies type A 9	DAG1
607906	Congenital Disorders of Glycosylation Ii	ALG2
608093	Congenital Disorders of Glycosylation Ij	DPAGT1
616603	Autosomal Dominant Cutis Laxa 3	ALDH18A1
615280	Cardiofaciocutaneous Syndrome 4	MAP2K2
614376	Short-rib thoracic dysplasia 5 with or without polydactyly	WDR19
302950	X-linked chondrodysplasia punctata 1	ARSE
215100	Rhizomelic Chondrodysplasia Punctata type 1	PEX7
222765	Rhizomelic Chondrodysplasia Punctata type 2	GNPAT
600121	Rhizomelic Chondrodysplasia Punctata type 3	AGPS
616716	Rhizomelic Chondrodysplasia Punctata type 5	PEX5
101000	Neurofibromatosis 2	NF2
614866	Peroxisome biogenesis disorder 5A	PEX2
614876	Peroxisome biogenesis disorder 8A	PEX16
614920	Peroxisome Biogenesis Disorder 14B	PEX11B
610651	Xeroderma Pigmentosum Group B	ERCC3
278730	Xeroderma Pigmentosum Group D	ERCC2
278780	Xeroderma Pigmentosum Group G	ERCC5
305000	X-Linked Dyskeratosis Congenita	DKC1
226600	Autosomal Recessive Epidermolysis Bullosa Dystrophica	COL7A1
133780	Familial Exudative Vitreoretinopathy 1	FZD4
305390	Familial Exudative Vitreoretinopathy 2	NDP
601813	Familial Exudative Vitreoretinopathy 4	LRP5
613310	Familial Exudative Vitreoretinopathy 5	TSPAN12
616468	Familial Exudative Vitreoretinopathy 6	ZNF408
617572	Exudative Vitreoretinopathy 7	CTNNB1
129500	Clouston syndrome	GJB6
213300	Joubert Syndrome 1	INPP5E
610188	Joubert Syndrome 5	CEP290
612285	Joubert Syndrome 9	CC2D2A
300804	Joubert Syndrome 10	OFD1
607371	Juvenile-Onset Dystonia	ACTB
253800	Congenital Muscular Dystrophy-Dystroglycanopathy with Brain and Eye Anomalies type A 4	FKTN
613154	Congenital Muscular Dystrophy-Dystroglycanopathy with Brain and Eye Anomalies type A 6	LARGE1
615181	Congenital Muscular Dystrophy-Dystroglycanopathy with Brain and Eye Anomalies type A 11	B3GALNT2
615249	Congenital Muscular Dystrophy-Dystroglycanopathy with Brain and Eye Anomalies type A 12	POMK
615350	Congenital Muscular Dystrophy-Dystroglycanopathy with Brain and Eye Anomalies type A 14	GMPPB
609115	Limb-Girdle Muscular Dystrophy type 1G	HNRNPDL
615356	Limb-Girdle Muscular Dystrophy type 2S	TRAPPC11
608810	Myofibrillar Myopathy 2	CRYAB
614409	Autosomal Recessive Spastic paraplegia 46	GBA2
615683	Autosomal Recessive Spastic paraplegia 64	ENTPD1
158350	Cowden syndrome 1	PTEN
615108	Cowden syndrome 5	PIK3CA
615109	Cowden syndrome 6	AKT1
615981	Bardet-Biedl Syndrome 2	BBS2
615995	Bardet-Biedl Syndrome 18	BBIP1
256550	Sialidosis	NEU1
608836	Carnitine Palmitoyltransferase II Deficiency	CPT2
610532	Hypomyelination and Congenital Cataract	FAM126A
610092	Microphthalmia with coloboma 3	VSX2
610125	Syndromic Microphthalmia 5	OTX2
607932	Syndromic Microphthalmia 6	BMP4
309801	Syndromic Microphthalmia 7	HCCS
613094	Isolated Microphthalmia 4	GDF6
611040	Isolated Microphthalmia 5	MFRP
120330	Renal Coloboma Syndrome	PAX2
216400	Cockayne Syndrome A	ERCC8
133540	Cockayne Syndrome B	ERCC6
608885	GLUT1 Deficiency Syndrome With Pseudohyperkalemia And Hemolysis	SLC2A1
615095	Primary Autosomal Recessive Microcephaly 10	ZNF335
251270	Autosomal Recessive Microcephaly And Chorioretinopathy 1	TUBGCP6
616171	Autosomal Recessive Microcephaly And Chorioretinopathy 2	PLK4
616834	Microcephaly, Congenital Cataract, And Psoriasiform Dermatitis	MSMO1
616541	Short Stature, Microcephaly, And Endocrine Dysfunction	XRCC4
230400	Galactosemia	GALT
231680	Glutaric Acidemia II	ETFA
231680	Glutaric Acidemia II	ETFB
231680	Glutaric Acidemia II	ETFDH
117300	ITM2B-Related Cerebral Amyloid Angiopathy 2	ITM2B
203800	Alstrom Syndrome	ALMS1
113620	Branchiooculofacial Syndrome	TFAP2A
261600	Phenylketonuria	PAH
268300	Roberts Syndrome	ESCO2
607323	Duane-radial ray syndrome	SALL4
273395	Tetra-Amelia Syndrome	WNT3
277700	Werner Syndrome	WRN
222448	Donnai-Barrow syndrome	LRP2
610443	KANSL1-Related Intellectual Disability Syndrome	KANSL1
208400	Aspartylglucosaminuria	AGA
610377	Mevalonic Aciduria	MVK
124000	Mitochondrial Complex III Deficiency Nuclear type 1	BCS1L
275630	Chanarin-Dorfman syndrome	ABHD5
270400	Smith-Lemli-Opitz syndrome	DHCR7
272460	Spondylocarpotarsal Synostosis Syndrome	FLNB
248800	Marinesco-Sjogren Syndrome	SIL1
224050	Cerebellar ataxia, mental retardation, and dysequilibrium syndrome 1	VLDLR
213700	Cerebrotendinous xanthomatosis	CYP27A1
262300	Achromatopsia 3	CNGB3
266500	Refsum disease	PHYH
612674	Polyneuropathy, hearing loss, ataxia, retinitis pigmentosa, and cataract	ABHD12
104200	Autosomal Dominant Alport Syndrome	COL4A3
301050	X-linked Alport Syndrome	COL4A5
203780	Autosomal Recessive Alport Syndrome	COL4A4
113650	Branchiootorenal syndrome 1	EYA1
312600	Retinitis pigmentosa 2	RP2
613731	Retinitis pigmentosa 4	RHO
180104	Retinitis pigmentosa 9	RP9
180105	Retinitis pigmentosa 10	IMPDH1
600105	Retinitis pigmentosa 12	CRB1
600132	Retinitis pigmentosa 14	TULP1
613794	Retinitis pigmentosa 20	RPE65
611131	Retinitis pigmentosa 37	NR2E3
613581	Retinitis pigmentosa 56	IMPG2
615233	Retinitis pigmentosa 66	RBP3
120970	Cone-Rod Dystrophy 2	CRX
204000	Leber Congenital Amaurosis 1	GUCY2D
610612	Leber Congenital Amaurosis 12	RD3
604232	Leber Congenital Amaurosis 3	SPATA7
604393	Leber Congenital Amaurosis 4	AIPL1
604537	Leber Congenital Amaurosis 5	LCA5
613826	Leber Congenital Amaurosis 6	RPGRIP1
608553	Leber Congenital Amaurosis 9	NMNAT1
612712	Leber Congenital Amaurosis 13	RDH12
613341	Leber congenital amaurosis 14	LRAT
614186	Leber congenital amaurosis 16	KCNJ13
118450	Alagille Syndrome 1	JAG1
610205	Alagille Syndrome 2	NOTCH2
309500	Renpenning syndrome	PQBP1
614219	Adams-Oliver Syndrome 2	DOCK6
258450	Progressive External Ophthalmoplegia With Mitochondrial DNA Deletions, Autosomal Recessive 1	POLG
616479	Progressive External Ophthalmoplegia with Mitochondrial DNA Deletions, Autosomal Recessive 2	RNASEH1
617069	Progressive external ophthalmoplegia with mitochondrial DNA deletions, autosomal recessive 3	TK2
617070	Progressive external ophthalmoplegia with mitochondrial DNA deletions, autosomal recessive 4	DGUOK
609283	Progressive External Ophthalmoplegia with Mitochondrial DNA Deletions, Autosomal Dominant 2	SLC25A4
609286	Progressive External Ophthalmoplegia with Mitochondrial DNA Deletions, Autosomal Dominant 3	C10orf2
610131	Progressive External Ophthalmoplegia with Mitochondrial DNA Deletions, Autosomal Dominant 4	POLG2
615156	Progressive External Ophthalmoplegia with Mitochondrial DNA Deletions, Autosomal Dominant 6	DNA2
146200	Familial Isolated Hypoparathyroidism	PTH
146200	Familial Isolated Hypoparathyroidism	GCM2
103580	Pseudohypoparathyroidism Type IA	GNAS
116200	Cataract 1, multiple types	GJA8
604307	Cataract 2, multiple types	CRYGC
601547	Cataract 3, multiple types	CRYBB2
115700	Cataract 4, multiple types	CRYGD
116800	Cataract 5, multiple types	HSF4
600881	Cataract 10, multiple types	CRYBA1
611597	Cataract 12, multiple types	BFSP2
116700	Cataract 13	GCNT2
601885	Cataract 14, multiple types	GJA3
615274	Cataract 15, multiple types	MIP
611544	Cataract 17, multiple types	CRYBB1
610019	Cataract 18	FYCO1
615277	Cataract 19, multiple types	LIM2
116100	Cataract 20, multiple types	CRYGS
610425	Cataract 23	CRYBA4
116300	Cataract 30, pulverulent	VIM
605387	Cataract 31, multiple types	CHMP4B
611391	Cataract 33	BFSP1
615188	Cataract 39	CRYGB
616279	Cataract 43	UNC45B
616509	Cataract 44	LSS
616851	Cataract 45	SIPA1L3
212500	Cataract 46	LEMD2
612018	Juvenile cataract with microcornea and glucosuria	SLC16A12
613076	Mitochondrial Progressive Myopathy with Congenital Cataract, Hearing Loss, and Developmental Delay	GFER
600886	Hyperferritinemia Cataract Syndrome	FTL
613730	Hemorrhagic Destruction of the Brain, Subependymal Calcification and Cataracts	JAM3
604168	Congenital Cataracts, Facial Dysmorphism, and Neuropathy	CTDP1
610758	Cerebrooculofacioskeletal Syndrome 4	ERCC1
608470	Corneal Dystrophy of Bowman Layer, Type 1	TGFBI
615412	Cortical Dysplasia, Complex, with Other Brain Malformations 4	TUBG1
615471	Mitochondrial DNA depletion syndrome 13	FBXL4
136760	Frontonasal Dysplasia 1	ALX3
230200	Galactokinase Deficiency	GALK1
127000	Kenny-Caffey Syndrome Type 2	FAM111A
607330	Lathosterolosis	SC5D
212720	Martsolf Syndrome	RAB3GAP2
609313	MEDNIK Syndrome	AP1S1
251290	Band-Like Calcification with Simplified Gyration and Polymicrogyria	OCLN
614105	Methylmalonate Semialdehyde Dehydrogenase Deficiency	ALDH6A1
614052	Mitochondrial Complex V (ATP Synthase) Deficiency, Nuclear Type 2	TMEM70
257300	Mosaic variegated aneuploidy syndrome 1	BUB1B
601815	Phosphoglycerate Dehydrogenase Deficiency	PHGDH
255800	Schwartz-Jampel Syndrome, Type 1	HSPG2
242840	Vici Syndrome	EPG5
600118	Warburg Micro Syndrome 1	RAB3GAP1
614222	Warburg Micro Syndrome 3	RAB18
612394	Bone Fragility with Contractures, Arterial Rupture, and Deafness	PLOD3
258870	Ornithine Aminotransferase Deficiency	OAT
615458	Microcornea, Myopic Chorioretinal Atrophy, And Telecanthus	ADAMTS18
616271	3-Methylglutaconic Aciduria With Cataracts, Neurologic Involvement,And Neutropenia	CLPB
614878	PLCG2-Associated Antibody Deficiency Autoinflammation And Immune Dysregulation	PLCG2
616007	Cataracts, Growth Hormone Deficiency, Sensory Neuropathy,sensorineural hearing loss, and skeletal dysplasia	IARS2
215045	Chondrodysplasia, Blomstrand Type	PTH1R
600373	CODAS Syndrome	LONP1
120433	Coloboma, Ocular, With Or Without Hearing Impairment, Cleft Lip/Palate,And/Or Mental Retardation	YAP1
614482	Congenital Cataracts, Hearing Loss, And Neurodegeneration	SLC33A1
269400	Corneal Opacification With Other Ocular Anomalies	PXDN
607812	Craniolenticulosutural Dysplasia	SEC23A
251300	Galloway-Mowat Syndrome	WDR73
612713	Kahrizi Syndrome	SRD5A3
614292	Myopia, High, With Cataract And Vitreoretinal Degeneration	P3H2
612109	Oculoauricular Syndrome	HMX1
259050	Ossified Ear Cartilages With Mental Deficiency, Muscle Wasting, And bony Changes	ZBTB20
606721	Partial Lipodystrophy, Congenital Cataracts, And Neurodegeneration syndrome	CAV1
616154	Peroxisomal Fatty Acyl-Coa Reductase 1 Disorder	FAR1
615704	Poikiloderma, Hereditary Fibrosing, With Tendon Contractures, Myopathy,And Pulmonary Fibrosis	FAM111B
616108	Retinal Dystrophy, Juvenile Cataracts, And Short Stature Syndrome	RDH11
616200	Ruijs-Aalfs Syndrome	SPRTN
181270	Scalp-Ear-Nipple Syndrome	KCTD1
108985	Sveinsson Chorioretinal Atrophy	TEAD1
190330	Trichomegaly	FGF5
193235	Neovascular Inflammatory Vitreoretinopathy	CAPN5
216340	Yunis-Varon Syndrome	FIG4
135500	Zimmermann-Laband syndrome 1	KCNH1
605822	Spondyloocular syndrome	XYLT2
616368	CHOPS syndrome	AFF4
616449	Basel-Vanagait-Smirin-Yosef syndrome	MED25
616395	Photosensitive Trichothiodystrophy 3	GTF2H5
0	Deafness, Onychodystrophy, Osteodystrophy, Mental Retardation, And seizures Syndrome	TBC1D24
0	Congenital Muscular Dystrophy-Dystroglycanopathy with Brain and Eye Anomalies type A 5	FKRP
212065	Congenital Disorders of Glycosylation Ia	PMM2
601110	Congenital Disorders of Glycosylation Id	ALG3
608799	Congenital Disorders of Glycosylation Ie	DPM1
309900	Mucopolysaccharidosis II	IDS
613819	Short-rib thoracic dysplasia 4 with or without polydactyly	TTC21B
266920	Short-rib thoracic dysplasia 9 with or without polydactyly	IFT140
615630	Short-rib thoracic dysplasia 10 with or without polydactyly	IFT172
616546	Short-Rib Thoracic Dysplasia 14 With Polydactyly	KIAA0586
239000	Juvenile Paget Disease	TNFRSF11B
203200	Oculocutaneous Albinism type 2	OCA2
606574	Oculocutaneous Albinism type 4	SLC45A2
614859	Peroxisome biogenesis disorder 3A	PEX12
614863	Peroxisome biogenesis disorder 4B	PEX6
614870	Peroxisome biogenesis disorder 6A	PEX10
614872	Peroxisome biogenesis disorder 7A	PEX26
614882	Peroxisome biogenesis disorder 10A	PEX3
614883	Peroxisome biogenesis disorder 11A	PEX13
614886	Peroxisome biogenesis disorder 12A	PEX19
614887	Peroxisome biogenesis disorder 13A	PEX14
232200	Glycogen Storage Disease type Ia	G6PC
232220	Glycogen Storage Disease type Ib	SLC37A4
602099	Amyotrophic Lateral Sclerosis 5	SPG11
612199	Cerebroretinal Microangiopathy With Calcifications And Cysts	CTC1
613990	Dyskeratosis Congenita, Autosomal Dominant, 3	TINF2
305100	X-Linked Hypohidrotic Ectodermal Dysplasia	EDA
608091	Joubert Syndrome 2	TMEM216
608629	Joubert Syndrome 3	AHI1
609583	Joubert Syndrome 4	NPHP1
610688	Joubert Syndrome 6	TMEM67
611560	Joubert Syndrome 7	RPGRIP1L
612291	Joubert Syndrome 8	ARL13B
200990	Joubert Syndrome 12	KIF7
614173	Joubert Syndrome 13	TCTN1
614424	Joubert Syndrome 14	TMEM237
614464	Joubert Syndrome 15	CEP41
614465	Joubert Syndrome 16	TMEM138
614615	Joubert Syndrome 17	C5orf42
614815	Joubert Syndrome 18	TCTN3
614970	Joubert Syndrome 20	TMEM231
615636	Joubert Syndrome 21	CSPP1
615665	Joubert Syndrome 22	PDE6D
616654	Joubert Syndrome 24	TCTN2
616781	Joubert Syndrome 25	CEP104
616784	Joubert Syndrome 26	KIAA0556
617120	Joubert Syndrome 27	B9D1
617121	Joubert Syndrome 28	MKS1
238970	Hyperornithinemia-Hyperammonemia-Homocitrullinuria Syndrome	SLC25A15
616684	Charcot-Marie-Tooth disease type 4K	SURF1
304700	Deafness-Dystonia-Optic Neuronopathy Syndrome	TIMM8A
614830	Congenital Muscular Dystrophy-Dystroglycanopathy with Brain and Eye Anomalies type A 8	POMGNT2
615041	Congenital Muscular Dystrophy-Dystroglycanopathy with Brain and Eye Anomalies type A 10	TMEM5
615287	Congenital Muscular Dystrophy-Dystroglycanopathy with Brain and Eye Anomalies type A 13	B4GAT1
270700	Autosomal Recessive Spastic paraplegia 15	ZFYVE26
600151	Bardet-Biedl Syndrome 3	ARL6
615982	Bardet-Biedl Syndrome 4	BBS4
615983	Bardet-Biedl Syndrome 5	BBS5
605231	Bardet-Biedl Syndrome 6	MKKS
615984	Bardet-Biedl Syndrome 7	BBS7
615985	Bardet-Biedl Syndrome 8	TTC8
615986	Bardet-Biedl Syndrome 9	BBS9
615987	Bardet-Biedl Syndrome 10	BBS10
615988	Bardet-Biedl Syndrome 11	TRIM32
615989	Bardet-Biedl Syndrome 12	BBS12
615992	Bardet-Biedl Syndrome 15	WDPCP
615993	Bardet-Biedl Syndrome 16	SDCCAG8
615994	Bardet-Biedl Syndrome 17	LZTFL1
615996	Bardet-Biedl Syndrome 19	IFT27
252600	Mucolipidosis III Alpha&Beta	GNPTAB
252650	Mucolipidosis IV	MCOLN1
259900	Primary Hyperoxaluria Type I	AGXT
125310	Cerebral Autosomal Dominant Arteriopathy with Subcortical Infarcts And Leukoencephalopathy Type 1	NOTCH3
192315	Retinal Vasculopathy with Cerebral Leukodystrophy	TREX1
272200	Multiple Sulfatase Deficiency	SUMF1
261515	Peroxisomal Bifunctional Enzyme Deficiency	HSD17B4
264470	Peroxisomal Acyl-CoA oxidase deficiency	ACOX1
270200	Sjogren-Larsson syndrome	ALDH3A2
611638	Microphthalmia with coloboma 5	SHH
613703	Microphthalmia with coloboma 6	PRSS56
614497	Microphthalmia with coloboma 7	ABCB6
601186	Microphthalmia with coloboma 8	STRA6
615145	Microphthalmia with coloboma 9	TENM3
616428	Microphthalmia with coloboma 10	RBP4
309800	Syndromic Microphthalmia 1	NAA10
611038	Isolated Microphthalmia 3	RAX
613704	Isolated Microphthalmia 7	GDF3
615113	Isolated Microphthalmia 8	ALDH1A3
214800	CHARGE syndrome	CHD7
277400	Methylmalonic aciduria and homocystinuria CblC type	MMACHC
616211	Early Infantile Epileptic Encephalopathy 28	WWOX
614678	Pontocerebellar Hypoplasia type 1B	EXOSC3
616335	Autosomal Recessive Microcephaly And Chorioretinopathy 3	TUBGCP4
152950	Microcephaly With Or Without Chorioretinopathy, Lymphedema, Or Mental retardation	KIF11
256730	Neuronal Ceroid-Lipofuscinoses 1	PPT1
204500	Neuronal Ceroid-Lipofuscinoses 2	TPP1
601780	Neuronal Ceroid-Lipofuscinoses 6	CLN6
610951	Neuronal Ceroid-Lipofuscinoses 7	MFSD8
610127	Neuronal Ceroid-Lipofuscinoses 10	CTSD
614706	Neuronal Ceroid-Lipofuscinoses 11	GRN
193300	Von Hippel-Lindau Disease	VHL
191100	Tuberous Sclerosis 1	TSC1
613254	Tuberous Sclerosis 2	TSC2
248500	Alpha-Mannosidosis	MAN2B1
603903	Sickle Cell Disease	HBB
107480	Townes-Brocks Syndrome 1	SALL1
305600	Focal dermal hypoplasia	PORCN
303100	Choroideremia	CHM
216550	Cohen Syndrome	VPS13B
219800	Nephropathic Cystinosis	CTNS
300438	17-beta Hydroxysteroid Dehydrogenase type 10 Deficiency	HSD17B10
609016	Long-Chain 3-Hydroxyacyl-Coa Dehydrogenase Deficiency	HADHA
266130	Glutathione synthetase deficiency	GSS
200100	Abetalipoproteinemia	MTTP
300653	Phosphoglycerate Kinase Deficiency	PGK1
133190	Spinocerebellar ataxia type 34	ELOVL4
215470	Boucher-Neuhauser syndrome	PNPLA6
277460	Ataxia with vitamin E deficiency	TTPA
270550	Autosomal Recessive Spastic Ataxia of Charlevoix-Saguenay	SACS
609033	Ataxia, posterior column, with retinitis pigmentosa	FLVCR1
256731	Neuronal Ceroid-Lipofuscinoses 5	CLN5
615960	Poretti-Boltshauser syndrome	LAMA1
614559	Infantile Cerebellar-Retinal Degeneration	ACO2
612780	Seizures, Sensorineural Deafness, Ataxia, Mental Retardation, and Electrolyte Imbalance Syndrome	KCNJ10
216900	Achromatopsia 2	CNGA3
613856	Achromatopsia 4	GNAT2
616517	Achromatopsia 7	ATF6
276900	Usher Syndrome Type IB	MYO7A
276904	Usher Syndrome Type IC	USH1C
602083	Usher Syndrome Type IF	PCDH15
606943	Usher Syndrome Type IG	USH1G
614869	Usher Syndrome Type IJ	CIB2
276901	Usher Syndrome Type IIA	USH2A
605472	Usher syndrome Type IIC	PDZD7
611383	Usher Syndrome Type IID	WHRN
276902	Usher Syndrome Type IIIA	CLRN1
614504	Usher Syndrome Type IIIB	HARS
180100	Retinitis pigmentosa 1	RP1
300029	Retinitis pigmentosa 3	RPGR
613105	Choriodal dystrophy, central areolar 2	PRPH2
600138	Retinitis pigmentosa 11	PRPF31
600059	Retinitis pigmentosa 13	PRPF8
600852	Retinitis pigmentosa 17	CA4
601414	Retinitis pigmentosa 18	PRPF3
601718	Retinitis pigmentosa 19	ABCA4
602772	Retinitis pigmentosa 25	EYS
608380	Retinitis pigmentosa 26	CERKL
613750	Retinitis pigmentosa 27	NRL
606068	Retinitis pigmentosa 28	FAM161A
607921	Retinitis pigmentosa 30	FSCN2
609923	Retinitis pigmentosa 31	TOPORS
610359	Retinitis pigmentosa 33	SNRNP200
610282	Retinitis pigmentosa 35	SEMA4A
610599	Retinitis pigmentosa 36	PRCD
613862	Retinitis pigmentosa 38	MERTK
613801	Retinitis pigmentosa 40	PDE6B
612095	Retinitis pigmentosa 41	PROM1
612943	Retinitis pigmentosa 42	KLHL7
613810	Retinitis pigmentosa 43	PDE6A
613769	Retinitis pigmentosa 44	RGR
613767	Retinitis pigmentosa 45	CNGB1
612572	Retinitis pigmentosa 46	IDH3B
613758	Retinitis pigmentosa 47	SAG
613827	Retinitis pigmentosa 48	GUCA1B
613756	Retinitis pigmentosa 49	CNGA1
613428	Retinitis pigmentosa 54	C2orf71
613582	Retinitis pigmentosa 57	PDE6G
613617	Retinitis pigmentosa 58	ZNF513
613861	Retinitis pigmentosa 59	DHDDS
613983	Retinitis pigmentosa 60	PRPF6
614181	Retinitis pigmentosa 62	MAK
614500	Cone-Rod Dystrophy 16	C8orf37
615565	Retinitis pigmentosa 67	NEK2
615725	Retinitis pigmentosa 68	SLC7A14
615780	Retinitis pigmentosa 69	KIZ
615922	Retinitis pigmentosa 70	PRPF4
616544	Retinitis pigmentosa 73	HGSNAT
617023	Retinitis pigmentosa 75	AGBL5
617460	Retinitis pigmentosa 79	HK1
616959	Retinitis Pigmentosa And Erythrocytic Microcytosis	TRNT1
615434	Retinitis pigmentosa with or without situs inversus	ARL2BP
612989	Optic Atrophy Type 7	TMEM126A
616732	Optic Atrophy 10 With Or Without Ataxia, Mental Retardation, And Seizures	RTN4IP1
312700	X-Linked Juvenile Retinoschisis	RS1
264800	Pseudoxanthoma Elasticum	ABCC6
616311	Autosomal Dominant Mental Retardation 33	DPP6
616364	Autosomal Dominant Mental Retardation 37	POGZ
280000	Coloboma, Congenital Heart Disease, Ichthyosiform Dermatosis, Mental Retardation, and Ear Anomalies Syndrome	PIGL
606996	Senior-Loken Syndrome 4	NPHP4
609254	Senior-Loken syndrome 5	IQCB1
616629	Senior-Loken Syndrome 9	TRAF3IP1
615558	Hypobetalipoproteinemia, Familial, 1	APOB
207750	Apolipoprotein C-II Deficiency	APOC2
267010	Meckel syndrome 7	NPHP3
614200	Glycoprotein 1a Deficiency	ITGA2
310500	Congenital Stationary Night Blindness, Type 1A	NYX
257270	Congenital Stationary Night Blindness, Type 1B	GRM6
613216	Congenital Stationary Night Blindness, Type 1C	TRPM1
613830	Congenital Stationary Night Blindness, Type 1D	SLC24A1
614565	Congenital Stationary Night Blindness, Type 1E	GPR179
615058	Congenital Stationary Night Blindness, Type 1F	LRIT3
616389	Congenital Stationary Night Blindness, Type 1G	GNAT1
617024	Congenital Stationary Night Blindness, Type 1H	GNB3
300071	Congenital Stationary Night Blindness, Type 2A	CACNA1F
610427	Congenital Stationary Night Blindness, Type 2B	CABP4
613411	Congenital Stationary Night Blindness Oguchi type 2	GRK1
613093	Cone-Rod Dystrophy 4	PDE6C
600977	Cone-Rod Dystrophy 5	PITPNM3
603649	Cone-Rod Dystrophy 7	RIMS1
612775	Cone-Rod Dystrophy 9	ADAM9
610381	Cone-Rod Dystrophy 11	RAX2
602093	Cone-Rod Dystrophy 14	GUCA1A
613660	Cone-Rod Dystrophy 15	CDHR1
615374	Cone-Rod Dystrophy 18	RAB28
615860	Cone-Rod Dystrophy 19	TTLL5
615973	Cone-Rod Dystrophy 20	POC1B
616502	Cone-Rod Dystrophy 21	DRAM2
608940	Spondylometaphyseal Dysplasia with Cone-Rod Dystrophy	PCYT1A
310700	X-Linked Congenital Nystagmus 1	FRMD7
615771	Cortical Dysplasia, Complex, with Other Brain Malformations 6	TUBB
218330	Cranioectodermal Dysplasia 1	IFT122
614099	Cranioectodermal Dysplasia 3	IFT43
126600	Doyne Honeycomb Retinal Dystrophy	EFEMP1
225280	Ectodermal dysplasia, Ectrodactyly, and macular dystrophy Syndrome	CDH3
116860	Familial Cerebral Cavernous Malformation 1	KRIT1
248190	Hypomagnesemia 5, Renal	CLDN19
217080	Jalili Syndrome	CNNM4
148300	Keratoconus 1	VSX1
605670	Late-Onset Retinal Degeneration	C1QTNF5
607598	Lethal Congenital Contracture Syndrome 2	ERBB3
249270	Thiamine-Responsive Megaloblastic Anemia Syndrome	SLC19A2
234200	Neurodegeneration with brain iron accumulation 1	PANK2
604290	Aceruloplasminemia	CP
252011	Mitochondrial complex II deficiency	SDHA
220110	Mitochondrial complex IV deficiency	COX20
253250	Mulibrey nanism	TRIM37
613834	Multisystemic Smooth Muscle Dysfunction Syndrome	ACTA2
602088	Nephronophthisis 2	INVS
614844	Nephronophthisis 14	ZNF423
614845	Nephronophthisis 15	CEP164
607476	Newfoundland Rod-Cone Dystrophy	RLBP1
225790	Proliferative Vasculopathy And Hydranencephaly-Hydrocephaly Syndrome	FLVCR2
610024	Retinal Cone Dystrophy 3A	PDE6H
610356	Retinal Cone Dystrophy 3B	KCNV2
610478	Retinal Cone Dystrophy 4	CACNA2D4
180200	Retinoblastoma	RB1
182290	Smith-Magenis Syndrome	RAI1
108145	Distal Arthrogryposis type 5	PIEZO2
614307	Alpha-Methylacyl-CoA Racemase Deficiency	AMACR
218030	Apparent Mineralocorticoid Excess	HSD11B2
126700	Basal Laminar Drusen	CFH
210370	Bietti Crystalline Dystrophy	CYP4V2
303900	Colorblindness, protan	OPN1LW
192430	22q11.2 Deletion Syndrome	TBX1
616151	Macular Dystrophy, Vitelliform, 2	IMPG1
613587	Occult Macular Dystrophy	RP1L1
238600	Hyperlipoproteinemia type I	LPL
615947	Hyperlipoproteinemia type ID	GPIHBP1
216820	Coloboma, Ocular, Autosomal Recessive	SALL2
228980	Benign Familial Fleck Retina	PLA2G5
609218	Foveal Hypoplasia 2	SLC38A8
136900	Pseudoinflammatory Fundus Dystrophy Of Sorsby	TIMP3
212840	Gordon Holmes Syndrome	RNF216
608622	Resistance To Diastolic Hypertension	KCNMB1
608908	Myopia 6	SCO2
614167	Autosomal Dominant Myopia 21	ZNF644
615420	Autosomal Dominant Myopia 22	PRIMPOL
615431	Autosomal Recessive Myopia 23	LRPAP1
615946	Autosomal Dominant Myopia 24	SLC39A5
615972	Nanophthalmos 4	TMEM98
259500	Osteogenic Sarcoma	TP53
608415	Prolonged electroretinal response suppression	RGS9
610842	Pseudoxanthoma Elasticum-Like Disorder With Multiple Coagulation Factor deficiency	GGCX
614224	Retinal Arterial Macroaneurysm With Supravalvular Pulmonic Stenosis	IGFBP7
616188	Retinal Dystrophy And Obesity	TUB
218340	Temtamy Syndrome	C12orf57
190900	Tritanopia	OPN1SW
608970	Patterned Macular Dystrophy 2	CTNNA1
300953	Nonphotosensitive Trichothiodystrophy 5	RNF113A
NA041	UNC119-Related late-onset Cone-Rod Dystrophy	UNC119
none1	Leber congenital amaurosis with muscle dystrophy	DTHD1
0	Cerebellar Atrophy, Visual Impairment, And Psychomotor Retardation	EMC1
256000	Leigh Syndrome	NDUFA10
252011	Mitochondrial complex II deficiency	SDHAF1
252011	Mitochondrial complex II deficiency	SDHD
608133	Retinitis pigmentosa 7	ROM1
605472	Usher syndrome Type IIC	ADGRV1
601067	Usher syndrome Type ID/F, Digenic	CDH23
609015	Trifunctional Protein Deficiency	HADHB
214800	CHARGE syndrome	SEMA3E
256000	Leigh Syndrome	NDUFS4
252010	Mitochondrial complex I deficiency	NDUFAF2
256000	Leigh Syndrome	NDUFS3
252010	Mitochondrial complex I deficiency	FOXRED1
220110	Mitochondrial complex IV deficiency	COA5
220110	Mitochondrial complex IV deficiency	FASTKD2
220110	Mitochondrial complex IV deficiency	COX14
220110	Mitochondrial complex IV deficiency	APOPT1
256000	Leigh Syndrome	COX10
220110	Mitochondrial complex IV deficiency	TACO1
220110	Mitochondrial complex IV deficiency	COX6B1
220110	Mitochondrial complex IV deficiency	PET100
256000	Leigh Syndrome	NDUFA2
256000	Leigh Syndrome	NDUFAF6
256000	Leigh Syndrome	COX15
256000	Leigh Syndrome	NDUFS8
256000	Leigh Syndrome	NDUFA9
256000	Leigh Syndrome	NDUFA12
256000	Leigh Syndrome	NDUFS7
136880	Fundus albipunctatus	RDH5
608415	Prolonged electroretinal response suppression	RGS9BP
205400	Tangier Disease	ABCA1
614583	Baraitser-Winter Syndrome 2	ACTG1
604091	Familial HDL Deficiency	APOA1
615523	Fuchs Endothelial Corneal Dystrophy 8	AGBL1
240300	Autoimmune Polyendocrine Syndrome Type 1	AIRE
601552	Facial Dysmorphism, Lens Dislocation, Anterior Segment Abnormalities,And Spontaneous Filtering Blebs	ASPH
277900	Wilson Disease	ATP7B
614327	Tumor Predisposition Syndrome	BAP1
253260	Biotinidase Deficiency	BTD
300755	X-Linked Agammaglobulinemia 1	BTK
613493	Common Variable Immune Deficiency 3	CD19
612692	Agammaglobulinemia 6	CD79B
217800	Macular Corneal Dystrophy	CHST6
122400	Epithelial Recurrent Erosion Dystrophy	COL17A1
130050	Ehlers-Danlos Syndrome type IV	COL3A1
130000	Classic type Ehlers-Danlos Syndrome	COL5A1
136800	Fuchs Endothelial Corneal Dystrophy 1	COL8A2
256540	Galactosialidosis	CTSA
278740	Xeroderma Pigmentosum Group E	DDB2
614653	Hereditary Sensory and Autonomic Neuropathy type VI	DST
613265	Waardenburg syndrome type 4B	EDN3
277580	Waardenburg syndrome type 4A	EDNRB
211900	Hyperphosphatemic Familial Tumoral Calcinosis	KL
211900	Hyperphosphatemic Familial Tumoral Calcinosis	GALNT3
211900	Hyperphosphatemic Familial Tumoral Calcinosis	FGF23
147950	Kallmann Syndrome 2	FGFR1
123790	Beare-Stevenson Cutis Gyrata syndrome	FGFR2
149730	Lacrimoauriculodentodigital Syndrome	FGF10
612247	Crouzonodermoskeletal Syndrome	FGFR3
300244	Terminal Osseous Dysplasia	FLNA
153400	Lymphedema-Distichiasis Syndrome	FOXC2
110100	Blepharophimosis Syndrome	FOXL2
253000	Mucopolysaccharidosis type IVA	GALNS
602540	Hystrix-Like Ichthyosis With Deafness	GJB2
301500	Fabry Disease	GLA
253010	Mucopolysaccharidosis type IVB	GLB1
219000	Fraser Syndrome	FREM2
252605	Mucolipidosis III Gamma	GNPTG
300500	X-Linked Ocular Albinism	GPR143
219000	Fraser Syndrome	FRAS1
617667	Fraser syndrome 3	GRIP1
105120	Finnish type Amyloidosis	GSN
253220	Mucopolysaccharidosis type VII	GUSB
615516	Autosomal Recessive Mental Retardation 38	HERC2
300915	Syndromic Microphthalmia 13	HMGB3
607594	Common Variable Immune Deficiency 1	ICOS
300472	Corpus callosum, agenesis of, with mental retardation, ocular coloboma and micrognathia	IGBP1
149700	Lacrimal Duct Defect	IGSF3
223900	Familial Dysautonomia	IKBKAP
608890	Waardenburg syndrome type 2D	SNAI2
217300	Cornea Plana 2	KERA
609460	Goldberg-Shprintzen syndrome	KIF1BP
172800	Piebaldism	KIT
615278	Cardiofaciocutaneous Syndrome 2	KRAS
122100	Corneal Dystrophy, Meesmann	KRT3
614199	Nephrotic Syndrome, Type 5, with or without Ocular Abnormalities	LAMB2
122100	Corneal Dystrophy, Meesmann	KRT12
245900	Familial Lecithin cholesterol acyltransferase deficiency	LCAT
603813	Autosomal Recessive Familial Hypercholesterolemia	LDLRAP1
601559	Schwartz-Jampel Syndrome, Type 2	LIFR
176670	Hutchinson-Gilford Progeria Syndrome	LMNA
613079	Autosomal Recessive Deafness 77	LOXHD1
614700	Common Variable Immune Deficiency 8 with Autoimmunity	LRBA
214500	Chediak-Higashi Syndrome	LYST
615877	Syndromic Microphthalmia 14	MAB21L2
616734	Congenital symmetric circumferential skin creases 2	MAPRE2
308205	Ichthyosis Follicularis-Atrichia-Photophobia Syndrome	MBTPS2
193510	Waardenburg syndrome type 2A	MITF
277950	Winchester syndrome	MMP14
259600	Multicentric Osteolysis, Nodulosis, and Arthropathy	MMP2
256810	Mitochondrial DNA depletion syndrome 6	MPV17
132900	Familial Aortic aneurysm and thoracic 4	MYH11
122470	Cornelia de Lange syndrome 1	NIPBL
616115	Familial Cold Autoinflammatory Syndrome 4	NLRC4
615225	Corneal Intraepithelial Dyskeratosis And Ectodermal Dysplasia	NLRP1
611762	Familial Cold Autoinflammatory Syndrome 2	NLRP12
191900	Muckle-Wells syndrome	NLRP3
256800	Hereditary Sensory and Autonomic Neuropathy IV	NTRK1
105250	Primary Localized Cutaneous Amyloidosis,1	OSMR
193500	Waardenburg syndrome type 1	PAX3
603776	Familial Hypercholesterolemia 3	PCSK9
614613	Acrodysostosis 2, with or without Hormone Resistance	PDE4D
121850	Corneal Fleck Dystrophy	PIKFYVE
226670	Epidermolysis Bullosa Simplex with Muscular Dystrophy	PLEC
217090	Congenital plasminogen deficiency	PLG
278750	Xeroderma Pigmentosum, Variant type	POLH
616488	Hereditary Sensory and Autonomic Neuropathy type VIII	PRDM12
614170	Brittle Cornea Syndrome 2	PRDM5
101800	Acrodysostosis 1, with or without Hormone Resistance	PRKAR1A
256040	Autoinflammation, Lipodystrophy, and Dermatosis Syndrome	PSMB8
201000	Carpenter syndrome 1	RAB23
601457	RAG1-Related Severe Combined Immunodeficiency	RAG1
601457	RAG1-Related Severe Combined Immunodeficiency	RAG2
263650	Popliteal Pterygium Syndrome, Lethal Type	RIPK4
610455	Familial Normophosphatemic Tumoral Calcinosis	SAMD9
600920	Van Den Ende-Gupta Syndrome	SCARF2
208050	Arterial tortuosity syndrome	SLC2A10
217700	Corneal Endothelial Dystrophy	SLC4A11
242900	Schimke Immunoosseous Dysplasia	SMARCAL1
105400	Amyotrophic Lateral Sclerosis 1	SOD1
610733	Noonan Syndrome 4	SOS1
609136	Peripheral Demyelinating Neuropathy, Central Dysmyelination, Waardenburg Syndrome, and Hirschsprung Disease	SOX10
270420	Congenital Sodium Diarrhea	SPINT2
612783	Immunodeficiency 10	STIM1
308100	X-Linked Ichthyosis	STS
204870	Corneal Dystrophy, Gelatinous Drop-Like	TACSTD2
276600	Tyrosinemia Type II	TAT
260660	Cousin Syndrome	TBX15
240500	Common Variable Immune Deficiency 2	TNFRSF13B
106260	Ankyloblepharon-Ectodermal Defects-Cleft Lip/palate syndrome	TP63
313400	X-Linked Spondyloepiphyseal Dysplasia Tarda	TRAPPC2
614594	Palmoplantar Keratoderma, Mutilating, with Periorificial Keratotic Plaques	TRPV3
203100	Oculocutaneous Albinism type 1A	TYR
203290	Oculocutaneous Albinism type 3	TYRP1
105830	Angelman Syndrome	UBE3A
244450	Blepharophimosis-Ptosis-Intellectual Disability Syndrome	UBE3B
121800	Schnyder Corneal Dystrophy	UBIAD1
276880	Urocanase Deficiency	UROC1
263700	Congenital Erythropoietic Porphyria	UROS
604173	Poikiloderma with Neutropenia	USB1
278700	Xeroderma Pigmentosum Group A	XPA
278720	Xeroderma Pigmentosum Group C	XPC
613270	Fuchs Endothelial Corneal Dystrophy 6	ZEB1
235730	Mowat-Wilson syndrome	ZEB2
229200	Brittle Cornea Syndrome 1	ZNF469
162350	Neuronal Ceroid-Lipofuscinoses 4B	DNAJC5
600143	Neuronal Ceroid Lipofuscinosis 8	CLN8
606693	Kufor-Rakeb syndrome	ATP13A2
615362	Neuronal Ceroid-Lipofuscinoses 13	CTSF
609192	Loeys-Dietz syndrome type 1	TGFBR1
610168	Loeys-Dietz syndrome type 2	TGFBR2
613795	Loeys-Dietz syndrome type 3	SMAD3
614816	Loeys-Dietz syndrome type 4	TGFB2
615582	Loeys-Dietz syndrome type 5	TGFB3
613780	Familial Aortic aneurysm and thoracic 7	MYLK
615436	Familial Aortic aneurysm and thoracic 8	PRKG1
614160	Myostatin-Related Muscle Hypertrophy	MSTN
121050	Congenital Contractural Arachnodactyly	FBN2
113750	Oculocutaneous Albinism type 6	SLC24A5
615179	Oculocutaneous Albinism type 7	C10orf11
203300	Hermansky-Pudlak Syndrome 1	HPS1
608233	Hermansky-Pudlak Syndrome 2	AP3B1
614072	Hermansky-Pudlak Syndrome 3	HPS3
614073	Hermansky-Pudlak Syndrome 4	HPS4
614074	Hermansky-Pudlak Syndrome 5	HPS5
614075	Hermansky-Pudlak Syndrome 6	HPS6
614076	Hermansky-Pudlak Syndrome 7	DTNBP1
614077	Hermansky-Pudlak Syndrome 8	BLOC1S3
614171	Hermansky-Pudlak Syndrome 9	BLOC1S6
214450	Griscelli Syndrome 1	MYO5A
607624	Griscelli Syndrome 2	RAB27A
0	Adie Pupil	MPZ
612540	Compton-North Congenital Myopathy	CNTN1
604356	Duane retraction syndrome 2	CHN1
208900	Ataxia-telangiectasia	ATM
613267	Fuchs Endothelial Corneal Dystrophy 3	TCF4
206920	Waardenburg anophthalmia syndrome	SMOC1
182230	Septo-Optic Dysplasia	HESX1
206900	Syndromic Microphthalmia 3	SOX2
615524	Syndromic Microphthalmia 12	RARB
606658	Spinocerebellar ataxia type 15	ITPR1
615491	Neurodegeneration With Optic Atrophy, Childhood-Onset	UCHL1
0	Cerebellar Ataxia, Areflexia, Pes Cavus, Optic Atrophy, And Sensorineuralhearing Loss	ATP1A3
615722	Bosch-Boonstra-Schaaf Optic Atrophy Syndrome	NR2F1
614800	Short Stature, Optic Nerve Atrophy, And Pelger-Huet Anomaly	NBAS
617087	Charcot-Marie-Tooth disease type 2A2B	MFN2
616505	Hereditary Motor And Sensory Neuropathy type VIB	SLC25A46
