# Supplementary material for: A Heterozygous Novel Mutation in TFAP2A Gene Causes Atypical Branchio-Oculo-Facial Syndrome With Isolated Coloboma of Choroid: A Case Report
Source: Front Pediatr. 2020 Jul 17;8:380. doi: 10.3389/fped.2020.00380 (PMC7379893; doi:10.3389/fped.2020.00380)
Supplement: Supplementary file 2 [file Table_2.XLSX]

## Sheet: coverage
Table S2: The quality control of targeted NGS.
Total
Raw Reads (All reads)	422773496
QC Fail reads	0
Raw Data(Mb)	42257.2
Paired Reads	422773496
Mapped Reads	422268837
Fraction of Mapped Reads	0.9988
Mapped Data(Mb)	42206.8
Fraction of Mapped Data(Mb)	0.9988
Properly paired	418431076
Fraction of Properly paired	0.9897
Read and mate paired	421979524
Fraction of Read and mate paired	0.9981
Singletons	289313
Read and mate map to diff chr	2801147
Read1	211372506
Read2	211400990
Read1(rmdup)	156770138
Read2(rmdup)	156692542
forward strand reads	211158480
backward strand reads	211110357
PCR duplicate reads	108444363
Fraction of PCR duplicate reads	0.2568
Map quality cutoff value	20
MapQuality above cutoff reads	397398912
Fraction of MapQ reads in all reads	0.94
Fraction of MapQ reads in mapped reads	0.9411
Target
Target Reads	43857541
Fraction of Target Reads in all reads	0.1037
Fraction of Target Reads in mapped reads	0.1039
Target Data(Mb)	3991.21
Target Data Rmdup(Mb)	2654.9
Fraction of Target Data in all data	0.0945
Fraction of Target Data in mapped data	0.0946
Len of region	17600267
Average depth	226.77
Average depth(rmdup)	150.84
Coverage (>0x)	0.9976
Coverage (>=4x)	0.9968
Coverage (>=10x)	0.9944
Coverage (>=30x)	0.9737
Coverage (>=100x)	0.7824
Target Region Count	43720
Region covered > 0x	43617
Fraction Region covered > 0x	0.9976
Fraction Region covered >= 4x	0.9973
Fraction Region covered >= 10x	0.9957
Fraction Region covered >= 30x	0.9829
Fraction Region covered >= 100x	0.8353
flank
flank size	200
Len of region (not include target region)	15833156
Average depth	47.26
flank Reads	13234340
Fraction of flank Reads in all reads	0.0313
Fraction of flank Reads in mapped reads	0.0313
flank Data(Mb)	748.34
Fraction of flank Data in all data	0.0177
Fraction of flank Data in mapped data	0.0177
Coverage (>0x)	0.9963
Coverage (>=4x)	0.9858
Coverage (>=10x)	0.8933
Coverage (>=30x)	0.5033
Coverage (>=100x)	0.1102
