# Supplementary material for: A Heterozygous Novel Mutation in TFAP2A Gene Causes Atypical Branchio-Oculo-Facial Syndrome With Isolated Coloboma of Choroid: A Case Report
Source: Front Pediatr. 2020 Jul 17;8:380. doi: 10.3389/fped.2020.00380 (PMC7379893; doi:10.3389/fped.2020.00380)
Supplement: Supplementary file 3 [file Table_3.XLSX]

## Sheet: Sheet1
Table S3: Overview of candidate variants identified by NGS
Disease	Reference sequence	Gene	Chr	Variant	Effect on protein	AA_change_ensGene	dbSNP	HapMap	1000G	ExAC	healthy adults controls	SIFT	Polyphen2	Mutation Taster	Class
Branchiooculofacial syndrome	NM_001042425.2	TFAP2A	chr6:10400782	c.912C>A	p.(Cys304*)	EX6/CDS6	-	-	-	-	-	-	-	Disease causing	Likely pathogenic
Cone-rod dystrophy 9	NM_003816.2	ADAM9	chr8:38884330-38884331	c.1130+2dup	-	Intron11	-	-	-	-	-	-			Uncertain significance
Retinal degeneration, late-onset	NM_015645.5	C1QTNF5	chr11:119211065	c.43G>A	p.(Gly15Ser)	EX14/CDS1	-	-	-	-	-	Tolerable	-	Polymorphism	Uncertain significance
Retinitis pigmentosa 25	NM_001142800	EYS	chr6:65612061	c.2791G>A	p.(Glu931Lys)	EX18/CDS15	-	-	-	-	-	Damaging	Benign	Polymorphism	Uncertain significance
			`
