# Supplementary material for: A Heterozygous Novel Mutation in TFAP2A Gene Causes Atypical Branchio-Oculo-Facial Syndrome With Isolated Coloboma of Choroid: A Case Report
Source: Front Pediatr. 2020 Jul 17;8:380. doi: 10.3389/fped.2020.00380 (PMC7379893; doi:10.3389/fped.2020.00380)
Supplement: Supplementary file 5 [file Table_5.XLSX]

## Sheet: Sheet1
		Table S5: The list of the published mutations and Clinical features of the TFAP2A.
Mutation type	cDNA	Protein	Author	Patient	Clinical features				Predomidantly ocular anomaly
					Branchial anomaly	Ocular anomaly	Facial anomaly	Additional anomaly
Nonsense
1	c.912C>A	p.(Cys304*)		the daughter	-	bilateral choroidal coloboma	high-vaulted arch	-	Yes
2	c.740C>A	p.(Ser247*)	Galliani et al., 2012	case 1	bilateral cervical hypertrichosis	nasolacrimal duct stenosis	wide nasal bridge, right complete cleft lip, cleft palate, high arched palate, telecanthus, left preauricular pits, hypoplastic superior helix, external auditory canal stenosis, up-lifted ear lobes, left retro-lobular pit, prominent ears,	dental agenesis/oligodontia, eczema	No
Missense
1	c.641T>A	p.(Val214Asp)	Meshcheryakova et al., 2015	Case Report 3	parotid fistula, microgenia, branchial cysts on the neck, hair growth on the neck	ellipsoidal eye shape, coloboma of the optic nerve	bilateral upper lip cleft, dimples on the upper lip, low-set ears, right external auditory canal atresia	frequent apnoeic spells and complicating respiratory failure	No
2	c.649C>A	p.(Arg217Ser)	Meshcheryakova et al., 2015	Case Report 1 mother	areas of linear aplasia on the skin of the neck, hair growth on the neck, parotid branchial fistulas and cysts on the neck	bilateral stenosis of the nasolacrimal canal with dystopia of the lacrimal points in the upper lip and	pseudocleft of the upper lip		No
3	c.649C>T	p.(Arg217Cys)	Milunsky et al., 2011	Case 15a	bilateral cervical cutaneous anomaly	bilateral coloboma and nasolacrimal duct stenosis/atresia, right cataract,	bilateral auricular anomaly, characteristic face, cleft lip/palate, bilateral hearing loss	premature gray hair	No
4	c.653T>C	p.(Leu218Pro)	Stoetzel et al., 2009	Case 3	sinus tract/aplastic skin, supra-auricular sinuses,	coloboma, cataract, nasolacrimal duct stenosis,	typical facial gestalt, low-set, posteriorly rotated ears, left paresia facial nerve palsy, complete cleft lip/palate, conductive and sensorial hearing loss	dental abnormalities, premature hair graying	No
5	c.653T>G	p.(Leu218Arg)	Milunsky et al., 2011	Case 16	bilateral cervical cutaneous anomaly	bilateral nasolacrimal duct stenosis/atresia	bilateral auricular anomaly, characteristic face, bilateral cleft lip and lip pits, upper lip pits, bilateral hearing loss	dental anomalies	No
6	c.699A>C	p.(Glu233Asp)	Sato et al., 2018	Case II-3	skin defect scar on the right side of her neck	nasolacrimal duct obstruction	cleft lip, right severe hearing loss	intrauterine growth restriction,	No
7	c.703G>A	p.(Glu235Lys)	Titheradge et al., 2015	Case II:3	infra-auricular skin nodules	coloboma, lacrimal duct atresia	cleft lip, typical facial appearance	conductive hearing loss, preaxial polydactyly	No
8	c.707G>C	p.(Arg236Pro)	Thomeer et al., 2010	Patient 1	-	nasolacrimal duct, right microphthalmia or anophthalmia, hypermetropia, up-slanting palpebral fissures, ptosis,	short philtrum, flat nasal bridge, flattened nasal tip, dolichocephaly, low-set, posteriorly rotated ears, external auditory canal stenosis, preauricular pit, conductive hearing impairment, pseudocleft, micrognathia	prenatal and postnatal growth retardation, mild mental retardation, limb or finger abnormalities	No
9	c.710G>A	p.(Arg237Gln)	Reiber et al., 2010	SP3	-	left coloboma of iris	bilateral pseudocleft lip, frontal capillary hemangioma, preauricular pits/fistula, anomalous ears, malformed (broad bridge, flattened tip)/asymmetric nose	prematurely gray hair	No
10	c.710G>C	p.(Arg237Pro)	Milunsky et al., 2011	case 24	bilateral cervical cutaneous anomaly	bilateral nasolacrimal duct stenosis/atresia	auricular anomaly, characteristic face, bilateral pseudo cleft lip, preauricular pits	dental anomalies, sparse hair, temporal bone anomalies, kidney anomalies, atrial septal defect	No
11	c.709C>G	p.(Arg237Gly)	Milunsky et al., 2011	case 18	right cervical cutaneous anomaly	nasolacrimal duct stenosis/atresia	bilateral auricular anomaly, pseudo cleft lip, preauricular pits, bilateral mixed hearing loss	nail anomalies, sparse hair, temporal bone, psychiatric symptoms	No
12	c.715T>C	p.(Ser239Pro)	Stoetzel et al., 2009	Case 1.2	sinus tract/aplastic skin	right coloboma, strabismus, nasolacrimal duct stenosis,	typical facial gestalt, telecanthus, broad nasal bridge, low-set, posteriorly rotated ears, preauricular pit, complete cleft lip/alate, conductive and sensorial hearing loss	dental abnormalities, premature hair graying	No
13	c.724G>A	p.(Glu242Lys)	Milunsky et al., 2011	case 21	-	right coloboma and an/microphthalmia, nasolacrimal duct stenosis/atresia	auricular anomaly, characteristic face, bilateral pseudo cleft lip	growth restriction	No
14	c.731T>C	p.(Leu244Pro)	Gunes et al., 2014	Proband	erythematous cutaneous defects	microphthalmia, anophthalmia, lacrimal duct obstruction, coloboma, cataract, ptosis	cleft lip and/or palate, pseudocleft or abnormal philtrum		No
15	c.737C>A	p.(Ala246Glu)	Milunsky et al., 2011	case 26	left cervical cutaneous anomaly	preauricular pit	auricular anomaly, characteristic face, bilateral pseudo cleft lip, preauricular pits, left sensorineural hearing loss	right kidney anomalies	No
16	c.740C>T	p.(Ser247Leu)	Milunsky et al., 2011	case 27	faint hair	bilateral coloboma and nasolacrimal duct stenosis/atresia, right an/microphthalmia	auricular anomaly, characteristic face, pseudo cleft lip, upper lip pits	dental anomalies, growth restriction	No
17	c.746T>C	p.(Leu249Pro)	Milunsky et al., 2008	Patient 3	right cervical cutaneous	bilateral nasolacrimal duct stenosis	auricular malformation, characteristic face, chin dimple, minimicroform cleft lip, right facial nerve palsy, preauricular pits		No
18	c.752G>A	p.(Gly251Glu)	Milunsky et al., 2011	case 19b	-	-	preauricular pits, left hearing loss	dental anomalies, cysts	No
19	c.758T>C	p.(Leu253Pro)	Milunsky et al., 2011	case 14	bilateral cervical cutaneous anomaly	heterochromia irides b, bilateral nasolacrimal duct stenosis/atresia and cataract	characteristic face, bilateral cleft lip, bilateral hearing loss	cysts, supernumerary nipples, premature gray hair	No
20	c.761G>C	p.(Arg254Pro)	Milunsky et al., 2011	case 30	bilateral cervical cutaneous anomaly, ectopic thymus	bilateral coloboma, nasolacrimal duct stenosis/atresia, cataract	bilateral auricular anomaly, characteristic face, bilateral cleft lip/palate, hearing loss	dental anomalies, nail anomalies, premature gray hair, cysts, growth restriction, kidney anomalies	No
21	c.760C>G	p.(Arg254Gly)	Milunsky et al., 2011	case 7b	bilateral cervical cutaneous anomaly	bilateral nasolacrimal duct stenosis/atresia and cataract	bilateral auricular anomaly, characteristic face, bilateral pseudo cleft lip, right facial nerve weak/palsy, bilateral sensorineural hearing loss,	dental anomalies, growth restriction, left kidney anomalies	No
22	c.760C>T	p.(Arg254Trp)	Milunsky et al., 2008	case 9	bilateral cervical cutaneous anomaly	right coloboma and microphthalmia, bilateral nasolacrimal duct stenosis	auricular malformation, characteristic face, microform cleft lip, bilateral preauricular pits, hearing loss	dental anomalies, prenatal growth restriction, nail anomalies, prematurely gray hair	No
23	c.763A>T	p.(Arg255Trp)	Al-Dosari et al., 2010	Index	cutis aplasia in the right retroauricular region	-	pseudocleft of the upper lip, oligodontia, mixed hearing loss, and abnormal orientation of the nasal spine	scalp cysts, temporal bone anomalies, sensorineural	No
24	c.763A>G	p.(Arg255Gly)	Milunsky et al., 2008	Patient 2	bilateral cervical cutaneous anomaly,dermal thymus	right iris coloboma and microphthalmia, bilateral nasolacrimal	auricular malformation, characteristic face, chin dimple, cleft lip and palate, bilateral hearing loss	dental anomalies, prenatal and postnatal growth restriction, anxiety, hypoplasia left breast, precocious puberty	No
25	c.767C>T	p.(Ala256Val)	Milunsky et al., 2011	case 20	bilateral cervical cutaneous anomaly, ectopic thymus	nasolacrimal duct stenosis/atresia	characteristic face, cleft lip	sparse hair	No
26	c.785G>A	p.(Gly262Glu)	Milunsky et al., 2008	Patient 5b	bilateral cervical cutaneous anomaly	(iris and retina coloboma, bilateral microphthalmia	auricular malformation, characteristic face, chin cleft, cleft lip, right preauricular pits, bilateral hearing loss	dental anomalies, prenatal and early childhood growth restriction, right (multicystic dysplastic, vesicoureteral reflux, nail anomalies, sparse hair, depression, medulloblastoma	No
27	c.806T>C	p.(Leu269Pro)	Reiber et al., 2010	SP2	bilateral infra-auricularsinus, possible thymic remnant	buphthalmia left, bilateral nasolacrimal duct stenosis,	bilateral cleft lip, preauricular pits/fistula, malformed (broad bridge, flattened tip)/asymmetric nose, anomalous ears	severe mental retardation, syndactyly; tetralogy of fallot	No
28	c.886G>A	p.(Glu296Lys)	Reiber et al., 2010	A1 patient 11	bilateral posterior auricular skin	right microphthalmia coloboma of iris, choroid, retina, bilateral nasolacrimal duct stenosis	preauricular pits/fistula, anomalous ears,	prematurely gray hair	No
29	c.1150C>T	p.(His384Tyr)	Milunsky et al., 2011	case 22b	-	coloboma, an/microphthalmia, nasolacrimal duct stenosis/atresia	broad nasal tip, pseudo cleft lip	premature gray hair	Yes
Splicing
1	c.1025+2T>A		Weh et al., 2014	Patient 2		peters anomaly, anterior segment dysgenesis	cleft lip and/or palate, thin upper lip	intrauterine growth restriction, renal abnormaly,	No
Regulatory
1	(G-A) -89 to initiation codon		Kawanishi et al., 2000		U	U	U	U	U
2	(A-C) +534 to termination codon		Wu et al., 2011		U	U	U	U	U
Small deletion
1	c.596delA	p. (Lys197*)	Aliferis et al., 2011	case 1	-	microphthalmia and a large chorioretinal coloboma, hyaloid artery, nasal cortical wedge-shaped lens opacity and a minor infero-nasal lens coloboma	-	-	Yes
2	c.697_708delGAAGTGCAGCGG	p.Glu233_Arg236del	Gestri et al., 2009	case 1	-	right cystic remnant (disorganized globe/cyst), a mildly microphthalmic left eye with a reduced corneal diameter (6–7 mm), iris coloboma, primary aphakia, and a large posterior chorioretinal coloboma.	high arched palate, prominent philtrum, narrow ear canals, abnormal pinnae, scalp, and eyebrow nodules	-	No
Small insertion
1	c.253dupC	p.(Leu85Profs*84)	Ng et al., 2019	Proband	-	microphthalmia, anophthalmia, coloboma, upslanting palpebral fissures, blindness	low set, posteriorly rotated ears	-	Yes
2	c.376dupG	p.(Asp126Glyfs*43)	Milunsky et al., 2011	case 29	right cervical cutaneous anomaly	left coloboma and an/microphthalmia, bilateral nasobilaterallacrimal duct stenosis/atresia	bilateral auricular anomaly and chin dimple/cleft, pseudo cleft lip, right sensorineural hearing loss	inverted supernumerary nipples	No
3	c.917dupC	p.(Tyr306*)	Kalaskar et al., 2020	family 3-proband	-	bilateral coloboma	left conductive hearing loss	a history of urinary urgency	No
Small indel
1	c.828_843delCTGCCTGCAGGGAGACGinsAGGAT	p.(276_281delLPAGRRinsRI)	Tekin et al., 2009	proposita	bilateral scars of skin defects	-	bilateralprofoundsensorineuralhearingloss and cochlear dysplasia, enlarged vestibule, and enlarged vestibular aqueduct, low-set posteriorly rotated ears,	right multicystic dysplastic kidney,two pits in the suprasternal notch, and bilateral accessory nipples	No
Gross deletion
1	deletion 3.2 Mb incl. entire gene + 9 others		Milunsky et al., 2008	case 1b	bilateral cervical cutaneous anomaly	right coloboma of iris, optic nerve and retina, right microphthalmia	auricular malformation, mild characteristic face, short tented philtrum cleft lip and palate, bilateral hearing loss	scalp cysts	No
2	deletion 3.4 Mb incl. entire gene		Shi et al., 2009		U	U	U	U	U
3	deletion 4.4 Mb incl. entire gene + DSP and 23 others		Murray et al., 2013	II-2	branchial cleft cyst	-	low-set posteriorly rotated ears, a preauricular pitoftherightear, anteversion of her nares and a prominent philtrum	bilateral two-third toe syndactyly, mild developmental delay	No
4	deletion 593 kb incl. entire gene + 5 others		LeBlanc et al., 2013	Proband	-	-	low-set posteriorly rotated ears, asymmetrical ear size, micrognathia, high palate and bilateral accessory nipples	delayed motor milestones,growth restricted	No
5	deletion incl. entire gene		Gestri et al., 2009	case 5	-	-	abnormal philtrum/ pseudocleft, high arched palate, pinna anomalies and narrow ear canals, deafness	premature greying, short tips of fingers, brittle, nails, toe 2/3 partial syndactyly, degenerative arthritis, ischaemic lesions in cerebral cortex/cerebellum	No
-': no; U: unknown
